# Supplementary material for: In vitro conjugation kinetics of AmpC, broad spectrum and extended-spectrum beta-lactamase-producing Escherichia coli donors and various Enterobacteriaceae recipients
Source: BMC Microbiol. 2020 May 25;20:133. doi: 10.1186/s12866-020-01787-7 (PMC7249311; doi:10.1186/s12866-020-01787-7)
Supplement: Supplementary file 1 — Additional file 1. [file 12866_2020_1787_MOESM1_ESM.xlsx]

## Sheet: Table S1 Antibiotic resistance
		Antibiotic substance
Bacteria	Indication	AK 30 µg	CN 30 µg	TOB 10 µg	ENR 5 µg	MAR 50 µg	F 300 µg	C 30 µg	CT 25 µg	PB 300 IE	RD 30 µg	SXT 25 µg	CTX 30 µg	CEFT 30 µg	CL 30 µg	CPD 10 µg	CTX 5 µg	IPM 10 µg	MEM 10 µg	CIP 5 µg	FOS 50 µg	TGC 15 µg
Citrobacter freundii	DSM 15979	S	S	S	S	S	S	S	S	S	S	S	S	x	x	x	x	S	S	S	S	S
Enterobacter aerogenes syn. Klebsiella mobilis	DSM 30053	S	S	S	S	S	S	S	S	S	S	S	S	x	x	x	x	S	S	S	S	S
Enterobacter cloacae	IMT 20749/402	S	S	S	S	S	S	S	S	S	S	R	R	S	R	R	x	S	S	R	S	S
Escherichia coli	DSM 2840	S	S	S	S	S	S	S	S	S	S	S	S	x	x	x	x	S	S	S	S	S
Escherichia coli	IMT 13211/356	S	(R )	(R )	R	(R )	S	S	S	S	S	R	R	x	x	x	x	X	X	X	X	X
Escherichia coli	IMT 20751/402	S	S	(R )	R	R	S	R	S	S	S	R	S	S	R	R	x	S	S	S	S	S
Escherichia coli Abbottstown	IMT 3910/123	S	S	S	S	S	S	S	S	S	S	S	S	x	x	x	x	S	S	S	S	S
Escherichia coli 9910297-2STM	F18	S	S	S	S	S	S	S	S	S	S	S	S	x	x	x	x	S	S	S	S	S
Escherichia coli Abbottstown	IMT 203/7	S	S	S	S	S	S	S	S	S	S	S	S	x	x	x	x	S	S	S	S	S
Escherichia coli Chicken "Commensal"	IMT15146	S	S	S	S	S	S	S	S	S	S	S	S	x	x	x	x	S	S	S	S	S
Escherichia coli Chicken APEC	IMT11863	S	S	S	S	S	S	S	S	S	S	S	S	x	x	x	x	S	S	S	S	S
Escherichia coli Chicken APEC	IMT2271	S	S	S	S	S	S	S	S	S	S	S	S	x	x	x	x	S	S	S	S	S
Escherichia coli Chicken APEC	IMT2358	S	S	S	S	S	S	S	S	S	S	S	S	x	x	x	x	S	S	S	S	S
Escherichia coli Chicken APEC	IMT9241	S	S	S	S	S	S	S	S	S	S	S	S	x	x	x	x	S	S	S	S	S
Escherichia coli PS 37 fedA, heatstable	PS 37	S	S	S	S	S	S	S	S	S	S	S	S	x	x	x	x	S	S	S	S	S
Escherichia coli PS 79 shigatoxin	PS 79	S	S	S	S	S	S	S	S	S	S	S	S	x	x	x	x	S	S	S	S	S
Escherichia coli PS 90	PS 90	S	S	S	S	S	S	S	S	S	S	S	S	x	x	x	x	S	S	S	S	S
Escherichia coli Turkey APEC	IMT11716	S	S	S	S	S	S	R	S	S	S	S	S	S	S	S	x	S	S	S	S	S
Klebsiella pneumoniae	IMT 20750/402	S	S	S	S	S	S	S	S	S	S	S	S	x	x	x	x	S	S	(R )	S	S
Klebsiella pneumoniae subsp. Pneumoniae	DSM 30104	S	S	S	S	S	S	S	S	S	S	S	S	x	x	x	x	S	S	S	S	S
Salmonella enterica subsp. Enterica	DSM 17420	S	S	S	S	S	S	S	S	S	S	S	S	x	x	x	x	S	S	S	S	S
Salmonella enterica subsp. enterica	DSM 5569	S	S	S	S	S	S	S	S	S	S	S	S	x	x	x	x	S	S	S	S	S
Salmonella enteriditis	LiCC-S664	S	S	S	S	S	S	S	S	S	S	S	S	x	x	x	x	S	S	S	S	S
Salmonella livingstone S 145	S 145	S	S	S	S	S	S	S	S	S	S	S	S	x	x	x	x	S	S	S	S	S
Salmonella mbandaka S 100	S 100	S	S	S	S	S	S	S	S	S	S	S	S	x	x	x	x	S	S	S	S	S
Salmonella Typhimurium	L1219-R32	S	S	S	S	S	S	S	S	S	S	R	S	S	S	S	x	S	S	S	S	S
Serratia marcescens subsp. marcescens	DSM 30122	S	S	S	S	S	S	S	R	R	S	S	S	S	R	S	x	S	S	S	S	S
Shigella sonnei	DSM 5570	S	S	S	S	S	S	S	S	S	S	S	S	x	x	x	x	S	S	S	S	S
ESBL Escherichia coli CTX-M-1	ESBL 10682	S	S	S	S	S	S	S	S	S	S	S	S	?	R	R	x	X	X	X	X	X
ESBL Escherichia coli TEM-52	ESBL 10689	S	S	S	S	S	S	S	S	S	S	R	S	S	S	R	x	X	X	X	X	X
ESBL Escherichia coli SHV-12	ESBL 10708	S	S	S	S	S	S	(R )	S	S	S	S	S	S	R	R	x	X	X	X	X	X
Enterobacter cloacae	DSM 30060	S	S	S	S	S	(R )	S	S	S	S	S	x	x	x	x	S	S	S	S	S	S
Shigella flexneri	DSM 4782	S	S	S	S	S	S	S	S	S	S	S	x	x	x	x	S	S	S	S	S	S
Salmonella enterica subsp. enterica	DSM 5569	S	S	S	S	S	S	S	S	S	S	S	x	x	x	x	S	S	S	S	S	S
Actinetobacter baumanii	DSM 102929	S	(R )	S	S	S	R	(R )	S	S	S	S	x	x	x	x	S	X	X	X	X	X
Klebsiella pneumoniae	DSM 12059	S	S	S	S	S	S	S	S	S	S	S	x	x	x	x	S	S	S	S	S	S
Proteus mirabilis	DSM 4479	S	S	S	S	S	(R )	S	R	R	S	S	x	x	x	x	S	S	S	S	S	S
ESBL Escherichia coli CTX-M-15	ESBL 10716	S	R	R	R	R	S	R	S	S	X	R	R	R	R	R	R	S	S	R	S	S
ESBL Escherichia coli CMY-2, TEM-1	ESBL 10717	S	S	S	S	S	I	S	R	R	X	S	R	R	R	R	R	S	S	S	S	S
Abbreviations
	S= sensitiv
	R= resistant
	x= not tested
Antibiotic substance	Concentration
Amikacin (AK)	30 µg
Chloramphenicol (C )	30 µg
Cefitofur (CEFT)	30 µg
Ciprofloxacin (CIP)	5 µg
Cephalexime (CL)	30 µg
Gentamycin (CN)	30 µg
Cefpodoxime (CPD)	10 µg
Colistin (CT)	25 µg
Cefotaxime (CTX)	30 µg
Cefotaxime (CTX)	5 µg
Enrofloxacin (ENR)	5 µg
Nitrofurantoin (F)	300 µg
Fosfomycin (FOS)	50 µg
Imipenem (IPM)	10 µg
Marbofloxacin (MAR)	5 µg
Meropenem (MEM)	10 µg
Polymyxin (PB)	300 IE
Rifampicin (RD)	30 µg
Sulfamethoxazol/ Trimethoprim (SXT)	25 µg
Tigecycline (TGC)	15 µg
Tobramycin (TOB)	10 µg

## Sheet: Table S2 AB combinations
Combination of antibiotics for the different donor-recipient pairs.
Donor Recipient	E. coli	E. coli	E. coli	E. coli	E. coli
	(CTX-M-1)	(TEM-52)	(SHV-12)	(CTX-M-15)	(CMY-2, TEM-1)
	10682	10689	10708	10716	10717
E. coli	8 µg CTX/mL	8 µg CTX/mL	--	--	8 µg CTX/mL
IMT 20751/402	25 µg C/mL	25 µg C/mL			100 µg C/mL
E. coli	8 µg CTX/mL	8 µg CTX/mL	--	--	2 µg CTX/mL
APEC	25 µg C/mL	25 µg C/mL			100 µg C/mL
IMT11716
Salmonella Typhimurium	8 µg CTX/mL	--	8 µg CTX/mL	--	2 µg CTX/mL
DSM 30122	25 µg SXT/mL		25 µg SXT/mL		25 µg SXT/mL
Serratia marcescens subsp. marcescens	8 µg CTX/mL	8 µg CTX/mL	8 µg CTX/mL	2 µg CTX/mL	--
DSM 5570	25 µg CT/mL	25 µg CT/mL	25 µg CT/mL	25 µg CT/mL
Enterobacter cloacae	8 µg CTX/mL	8 µg CTX/mL	8 µg CTX/mL	8 µg CTX/mL	8 µg CTX/mL
DSM 30060	30 µg F/mL	30 µg F/mL	30 µg F/mL	30 µg F/mL	30 µg F/mL
Proteus mirabilis	8 µg CTX/mL	8 µg CTX/mL	8 µg CTX/mL	2 µg CTX/mL	8 µg CTX/mL
DSM 4479	30 µg F/mL	30 µg F/mL	30 µg F/mL	30 µg F/mL	30 µg F/mL
-- : no combination found, C: Chloramphenicol, CTX: Cefotaxime, CT: Colistin, F: Nitrofurantoin, SXT: Sulfamtehoxazole/Trimethoprim, APEC: avian pathogenic Escherichia coli

## Sheet: Table S3 Bacterial growth
Bacterial growth	cfu/mL
	Total bacterial count	E. coli ESBL 10682	Serratia marcescens
4	19300000	13100000	6200000				Abbreviations
6	454000000	421000000	33000000				cfu	colony forming units
8	3.135e+08	284500000	29000000				E. coli	Escherichia coli
22	1.82273e+09	1.60909e+09	2.13636e+08
	total bacterial count	E. coli 10689	Serratia marcescens
8	51700000	42200000	9500000
22	9.63636e+07	8.04545e+07	1.59091e+07
	Salmonella Typhimurium	E. coli ESBL10682	Total bacterial count
0	509091	654545	1.16364e+06
2	1.06364e+06	3.65455e+06	4.71818e+06
4	1.36364e+06	3.96818e+07	4.10455e+07
6	4.04545e+07	3.89545e+08	4.3e+08
8	3.63636e+07	485000000	5.21364e+08
22	150000000	9.59091e+08	1.10909e+09
	log(cfu/mL)
	Total bacterial count	E. coli ESBL 10682	Serratia marcescens
4	7.23873	7.07345	6.73878
6	8.65668	8.62425	7.47543
8	8.49622	8.45403	7.46136
22	9.26042	9.20602	8.32879
	total bacterial count	E. coli 10689	Serratia marcescens
8	7.71349	7.62531	6.97772
22	7.98391	7.90555	7.20165
	Salmonella Typhimurium	E. coli ESBL10682	Total bacterial count
0	5.7068	5.81594	11.5227
2	6.02679	6.56283	6.67377
4	6.1347	7.59859	7.61327
6	7.60697	8.59056	8.63347
8	7.56067	8.68574	8.71714
22	8.17609	8.98186	9.04497

## Sheet: Table S4 Bacterial strains 
Table S1: Bacterial strains used for the screening
Name	Designation	Origin	Name	Designation	Origin
Actinetobacter baumanii1	DSM 102929	DSMZ	Escherichia coli1	IMT2358	IMT
Citrobacter freundii1	DSM 15979	DSMZ	Escherichia coli1	IMT9241	IMT
Enterobacter aerogenes1	DSM 30053	DSMZ	Escherichia coli1	PS 37	IAN
Enterobacter cloacae1	IMT 20749/402	DSMZ	Escherichia coli1	PS 79	IAN
Enterobacter cloacae1	DSM 30060	IMT	Escherichia coli1	PS 90	IAN
Erwinia billingiae1	DSM 17872	DSMZ	Escherichia coli1	IMT11716	IMT
Escherichia coli2	ESBL 10682	RESET	Klebsiella pneumoniae1	IMT 20750/402	IMT
Escherichia coli2	ESBL 10689	RESET	Klebsiella pneumoniae1	DSM 12059	DSMZ
Escherichia coli2	ESBL 10708	RESET	Klebsiella pneumoniae subsp. Pneumoniae1	DSM 30104	DSMZ
Escherichia coli2	ESBL 10716	RESET	Proteus mirabilis1	DSM 4479	DSMZ
Escherichia coli2	ESBL 10717	RESET	Salmonella enterica subsp. Enterica1	DSM 17420	DSMZ
Escherichia coli1	DSM 2840	DSMZ	Salmonella enterica subsp. enterica1	DSM 5569	DSMZ
Escherichia coli1	IMT 13211/356	IMT	Salmonella enterica subsp. enterica1	DSM 5569	DSMZ
Escherichia coli1	IMT 20751/402	IMT	Salmonella enteriditis1	LiCC-S664	Lisando
Escherichia coli Abbottstown1	IMT 3910/123	IMT	Salmonella livingstone1	S 145	BfR
Escherichia coli1	F18		Salmonella mbandaka1	S 100	BfR
Escherichia coli Abbottstown1	IMT 203/7	IMT	Salmonella Typhimurium1	L1219-R32	Lohmann; D. Taras
Escherichia coli1	IMT15146	IMT	Serratia marcescens subsp. marcescens1	DSM 30122	DSMZ
Escherichia coli1	IMT11863	IMT	Shigella flexneri1	DSM 4782	DSMZ
Escherichia coli1	IMT2271	IMT	Shigella sonnei1	DSM 5570	DSMZ
1 strain used as recipient in experiments; 2 strain used as donor in experiments; BfR: German Federal Institute for Risk Assessment; DSMZ: German Collection of Microorganisms and Cell Cultures, Leibnitz Institute, Braunschweig, Germany; IMT: Institute of Microbiology and Epizootics, Freie Universität Berlin, Berlin, Germany; IAN: Institute of Animal Nutrition, Freie Universität Berlin, Berlin, Ge…
